# Supplementary material for: Facilitators, Barriers and Views on the Role of Public Health Institutes in Promoting and Using Health Impact Assessment—An International Virtual Scoping Survey and Expert Interviews
Source: Int J Environ Res Public Health. 2022 Oct 16;19(20):13367. doi: 10.3390/ijerph192013367 (PMC9602578; doi:10.3390/ijerph192013367)
Supplement: Supplementary file 1 [file ijerph-19-13367-s001.zip]

Archive with 1 entries (1 files):
- ijerph-1927609-supplementary.pdf
